# Supplementary material for: Single-Cell Transcriptomes Reveal Characteristic Features of Mouse Hepatocytes with Liver Cholestatic Injury
Source: Cells. 2019 Sep 11;8(9):1069. doi: 10.3390/cells8091069 (PMC6770527; doi:10.3390/cells8091069)
Supplement: Supplementary file 1 [file cells-08-01069-s001.zip]

Archive with 8 entries (7 files):
- supplemental figures and tables/
- supplemental figures and tables/fig S1.tif
- supplemental figures and tables/fig S2.tif
- supplemental figures and tables/Supplemental Table 1.pdf
- supplemental figures and tables/Supplemental Table 2.pdf
- supplemental figures and tables/Supplemental Table 3.pdf
- supplemental figures and tables/Supplemental Table 4.pdf
- supplemental figures and tables/Supplemental Table 5.pdf
